# Supplementary material for: Droplet Impact on the Super-Hydrophobic Surface with Micro-Pillar Arrays Fabricated by Hybrid Laser Ablation and Silanization Process
Source: Materials (Basel). 2019 Mar 6;12(5):765. doi: 10.3390/ma12050765 (PMC6427656; doi:10.3390/ma12050765)
Supplement: Supplementary file 1 [file materials-12-00765-s001.zip]

Archive with 1 entries (1 files):
- materials-456904-supplementary.mp4
